# Supplementary material for: Hybrid Thoracoscopic‐Endocardial Versus Endocardial Catheter Ablation for Persistent Atrial Fibrillation: A Systematic Review and Meta‐Analysis
Source: J Arrhythm. 2026 Jul 10;42(4):e70416. doi: 10.1002/joa3.70416 (PMC13354847; doi:10.1002/joa3.70416)
Supplement: Supplementary file 1 — Figure S1: Flow chart of selected studies. Table S1: Main Inclusion and Exclusion Criteria of Included Studies. Table S2: Definitions of Hybrid Ablation and Endocardial Ablation of Included Studies. Methods S1: PRISMA 2020 Checklist. Methods S2: PRISMA 2020 Checklist for Abstracts. Methods S3: Details of Search Strategies. Figure S1A: Leave‐One‐Out Sensitivity Analysis for Freedom from Atrial Fibrillation. Figure S1B: Leave‐One‐Out Sensitivity Analysis for Freedom from Anti‐Arrhythmic Drug (AAD). Figure S1C: Leave‐One‐Out Sensitivity Analysis for Freedom from Arrhythmia (Regardless of AADs). Figure S1D: Leave‐One‐Out Sensitivity Analysis for Repeat Ablation. Figure S1E: Leave‐One‐Out Sensitivity Analysis for Arrhythmia Recurrence. Figure S2A: Baujat Plot for Freedom from Atrial Fibrillation. Figure S2B: Baujat Plot for Freedom from Anti‐Arrhythmic Drug (AAD). Figure S2C: Baujat Plot for Freedom from Arrhythmia (Regardless of AADs). Figure S2D: Baujat Plot for Arrhythmia Recurrence. Figure S2E: Baujat Plot for Repeat Ablation. Figure S3A: Funnel Plot for Freedom from Atrial Fibrillation. Figure S3B: Funnel Plot for Freedom from Anti‐Arrhythmic Drug (AAD). Figure S3C: Funnel Plot for Freedom from Arrhythmia (Regardless of AADs). Figure S3D: Funnel Plot for Arrhythmia Recurrence. Figure S3E: Funnel Plot for Repeat Ablation. Figure S4A: Subgroup Analysis of Type of energy for Freedom from Atrial Fibrillation. Figure S4B: Subgroup Analysis of Type of Energy for Freedom from Anti‐Arrhythmic Drug (AAD). Figure S4C: Subgroup Analysis of Type of energy for Freedom from Arrhythmia (Regardless of AADs). Figure S4D: Subgroup Analysis of the Type of Energy for Arrhythmia Recurrence. Figure S4E: Subgroup Analysis of Type of Energy for Repeat Ablation. Figure S5A: Subgroup Analysis of the Type of Study for Freedom from Atrial Fibrillation. Figure S5B: Subgroup Analysis of the Type of Study for Freedom from Anti‐Arrhythmic Drug (AAD). Figure S5C: Subgroup Analysis of Type of Study [file JOA3-42-e70416-s001.zip]

Archive with 2 entries (2 files):
- joa370416-sup-0002-Supinfo2@Supplemental Material JA.docx
- joa370416-sup-0001-Supinfo1@Supplemental Material JA (3).docx
